# Supplementary material for: Cryptic diversity within two widespread diadromous freshwater fishes (Teleostei: Galaxiidae)
Source: Ecol Evol. 2024 May 23;14(5):e11201. doi: 10.1002/ece3.11201 (PMC11116845; doi:10.1002/ece3.11201)
Supplement: Supplementary file 2 — Tables S1–S4. [file ECE3-14-e11201-s001.zip]

Archive with 3 entries (3 files):
- Supplementary_Table1.xlsx
- Supplementary_Table2.xlsx
- Supplementary_Tables.docx
