# Supplementary material for: Cryptic diversity within two widespread diadromous freshwater fishes (Teleostei: Galaxiidae)
Source: Ecol Evol. 2024 May 23;14(5):e11201. doi: 10.1002/ece3.11201 (PMC11116845; doi:10.1002/ece3.11201)
Supplement: Supplementary file 2 — Tables S1–S4. [file ECE3-14-e11201-s001.zip › Supplementary_Table1.xlsx]

## Sheet: Brev_2016_lats_longs
Supplementary Table 1. Information on G. brevipinnis individuals used for allozyme and mitochondrial DNA (mtDNA) analyses. A detailed map of all sample localities can be found here:									G. brevipinnis and G. maculatus online map
Site_Code	Locality	State	Candidate taxon	Latitude	Longitude	Allozyme_site	#individuals_for_allozymes	#individuals_for_mtDNA, (#common_across_datasets)	mtDNA_Site_number	MtDNA codes (Sample ID(mtDNA_code; Genbank_accession_number))	Tip_label
TR01-336; CrC	Coopernook	NSW	Nth1	-30.2926	152.817	N1d	8	1(1)	1	CB120(1; OQ738782)	Nth1_CrC_1.1
TR14-155; BlC	Endiandra Ck	NSW	Nth1	-30.357	152.779	N1e	5	1(1)	2	CB94(1; OQ738784)	Nth1_BIC_2.1
TR01-335; CrC	Kalumbundah***	NSW	Nth1	-30.2854	152.884	N1c	1	1(1)	3	CB121(1; OQ738766)	Nth1_CrC_3.1
TR01-254; CrC	Little Nymboida	NSW	Nth1	-30.2277	152.921	N1b	6	1(1)	4	CB122(1; OQ738759)	Nth1_CrC_4.1
TR14-158; CrC/BlC	Never Never River	NSW	Nth1	-30.3123	152.822	N1f	6	1(1)	5	CB98(1; OQ738754)	Nth1_CrC/BIC_5.1
TR14-163; BlC	Newell Falls Ck	NSW	Nth1	-30.3936	152.738	N1g	2	1(1)	6	CB102(1; OQ738756)	Nth1_BIC_6.1
TR14-154; BlC	Sassafras Ck	NSW	Nth1	-30.3546	152.788	N1h	4	1(1)	7	CB95(1; OQ738768)	Nth1_BIC_7.1
TR14-159; CrC	Urumbilum River	NSW	Nth1	-30.321	152.935	N1i	7	1(1)	8	CB100(1; OQ738765)	Nth1_CrC_8.1
TR14-162; BlC	Water Gum Ck	NSW	Nth1	-30.4008	152.716	N1a	6	1(1)	9	CB101(1; OQ738762)	Nth1_BIC_9.1
TR01-338; BlC	Rosewood	NSW	Nth2	-30.3593	152.804	N2a	9	3(3)	10	CB123(1; OQ738785),CB124(2; OQ738757),CB125(3; OQ738751)	Nth2_BIC_10.1-3
TR14-156; CrC	Wild Cattle Ck site #1	NSW	Nth2	-30.2709	152.756	N2b	5	2(2)	11	CB96(1; OQ738783),CB97(2; OQ738787)	Nth2_CrC_11.1-2
TR14-157; CrC	Wild Cattle Ck site #2	NSW	Nth2	-30.3242	152.801	N2c	4	1(1)	12	CB99(1; OQ738786)	Nth2_CrC_12.1
CPNZ; Sis	Carews Peak Station	NZ	NZ	-43.8	172.9	NZb	7	1(1)	13	CB139(1; OQ738781)	NZ_SIs_13.1
GCNZ; SIs	Grahams Ck	NZ	NZ	-42.8	171.3	NZa	7	1(1)	14	CB138(1; OQ738764)	NZ_SIs_14.1
RW86-m02; GL	Great Lake	TAS	TAS	-41.845	146.696	Ta	1	5(1)	15	CB17(1; OQ738681),brev_18_GreatLake01(2; OQ738682),brev_36_GreatLake02(3; OQ738684), Tasbrvagl1(4; OQ738718), AF267353.1(5)	TAS_GL_15.1-5
MH03-m19; LR	Lawson Rivulet	TAS	TAS	-41.112	145.19	Tb	3	2(2)	16	CB30(1; OQ738685),CB31(2; OQ738780)	TAS_LR_16.1-2
TR02-79B; Bck	Bluff Ck*	VIC	WIDE	-36.1219	147.76	Wj	2	2(2)	17	CB129(1; OQ738752), KJ511764.1(2)	WIDE_Bck_17.1-2
BP92-m01; Cox	Cox Ck	SA	WIDE	-35.013	138.761	Wt	5	1(1)	18	CB135(1; OQ738758)	WIDE_Cox_18.1
TR15-125; Dck	Dinner Ck	VIC	WIDE	-37.5081	146.671	Wc	5	1(1)	19	CB105(1; OQ738769)	WIDE_Dck_19.1
BP93-m04	Eleanor R KI	SA	WIDE	-35.952	137.215	Wn	1
TR02-142B; GS	Glenshera Swamp	SA	WIDE	-35.3737	138.549	Wg	3	1(1)	20	CB132(1; OQ738753)	WIDE_GS_20.1
TR02-480; GRck	Gun Rock Ck	NSW	WIDE	-34.626	150.412	Wh	1	1(1)	21	CB127(1; OQ738776)	WIDE_GRck_21.1
BP93-m05	Harriet R KI	SA	WIDE	-35.969	137.16	Wo	1
TR02-88B; HFck	Home Flat Ck	NSW	WIDE	-35.926	147.371	Wk	2	1(1)	22	CB130(1; OQ738749)	WIDE_HFck_22.1
TR02-512; Jck	Jerusalem Ck	NSW	WIDE	-32.2347	151.726	Wa	4	1(1)	23	CB126(1; OQ738778)	WIDE_Jck_23.1
BP93-m15; KI	Middle R KI	SA	WIDE	-35.672	137.091	Ws	1	1(1)	24	CB134(1; OQ738791)	WIDE_KI_24.1
TR15-131; Nck	Nigothoruk Ck	VIC	WIDE	-37.5449	146.797	Wd	5	1(1)	25	CB106(1; OQ738770)	WIDE_Nck_25.1
BP93-m07;MH03-m18	North-West R KI	SA	WIDE	-35.97	136.987	Wi	3
BP93-m12;MH04-m17	Ravine Des Casoars KI	SA	WIDE	-35.802	136.613	Wm	2
BP93-m09; KI	Rocky R KI	SA	WIDE	-35.952	136.677	Wq	1
TR14-190; Shady	Shady Ck	VIC	WIDE	-37.4435	148.916	We	5	1(1)	26	CB104(1; OQ738767)	WIDE_Shady_26.1
BP93-m08; KI	South-West R KI	SA	WIDE	-36.01	136.858	Wp	1	1(1)	27	CB133(1; OQ738760)	WIDE_KI_27.1
TR02-89B; Sck	Spring Ck	VIC	WIDE	-36.2498	147.288	Wl	2	1(1)	28	CB131(1; OQ738755)	WIDE_Sck_28.1
PU13-43GB	Swampy Plains	NSW	WIDE	-36.2159	148.108	Wb	3
BP95-m01; TodR	Tod R	SA	WIDE	-34.583	135.869	Ww	3	2(2)	29	CB136(1; OQ738763),CB137(2; OQ738772)	WIDE_TodR_29.1-2
BP92-m02	upper South Para R	SA	WIDE	-34.626	138.777	Wv	3
MH04-m01;PU94-7; Vck	Victoria Ck	SA	WIDE	-34.672	138.89	Wu	6	2(2)	30	CB32(1; OQ738777),CB33(2; OQ738761)	WIDE_Vck_30.1-2
TR02-108; WTck	W Tree Ck	VIC	WIDE	-37.3688	148.219	Wf	3	1(1)	31	CB128(1; OQ738779)	WIDE_WTck_31.1
BP93-m14	Western R KI	SA	WIDE	-35.681	136.973	Wr	1
TR14-165; YR	Yalmy River	VIC	WIDE	-37.4009	148.442	Wx	5	1(1)	32	CB103(1; OQ738771)	WIDE_YR_32.1
Cros	Crossing river	TAS	TAS	-43.1193	146.123	-		1	33	Brev_38_Cross@clove_Gbr010(1; OQ738679)	TAS_Cros_33.1
Fish1	Rocky River in Meredith Range, regional reserve	TAS	TAS	-41.6512	145.237	-		2	34	Brev_15_Fish1_01(1; OQ738801), Brev_21_Fish1_02(2; OQ738680)	TAS_Fish1_34.1-2
Fish10	Lagoon River near Mount Judith, Arthur-Pieman conservation area	TAS	TAS	-41.4689	144.985	-		2	35	Brev_19_Fish10_01(1; OQ738793), Brev_22_Fish10_02(2; OQ738802)	TAS_Fish10_35.1-2
Fish12	Thornton River downstream of Murray Creek, Arthur-Pieman conservation area	TAS	TAS	-41.3173	144.805	-		2	36	Brev_16_Fish12_01(1; OQ738672), Brev_23_Fish12_02(2; OQ738805)	TAS_Fish12_36.1-2
Fish15	Tasman River off Granville Harbour Road, mt Heemskirk regional reserve	TAS	TAS	-41.8265	145.105	-		2	37	Brev_20_Fish15_01(1; OQ738790), Brev_24_Fish15_02(2; OQ738789)	TAS_Fish15_37.1-2
MDR	Manly Dam reserve	NSW	WIDE	-33.7815	151.256	-		1	38	Brev_32_AusMus_brev(1; OQ738796)	WIDE_MDR_38.1
CyR	Cygnet River	TAS	TAS	-41.9417	147.877	-		2	39	Gb01(1; OQ738676), Gb02(2; OQ738677)	TAS_CyR_39.1-2
G3	Giblin River	TAS	TAS	-43.0833	145.86	-		2	40	Brev_26_GiblinG3_Gbr014(1; OQ738683), Brev_39_GiblinG3_Gbr015(2; OQ738794)	TAS_G3_40.1-2
Lck	Louisa Creek	TAS	TAS	-43.4664	146.356	-		1	41	Brev_40_LouisaCk2_Gbr034(1; OQ738803)	TAS_Lck_41.1
Lp	Lake Pedder, sentinel creek	TAS	TAS	-42.914	146.156	-		7	42	Brev_41_Lp01(1; OQ738673), Brev_42_Lp02(2; OQ738674), Brev_43_Lp03(3; OQ738800), Brev_44_Lp04(4; OQ738804), Brev_45_Lp05(5; OQ738798), Brev_46_Lp06(6; OQ738797), Brev_47_Lp07(7; OQ738795)	TAS_Lp_42.1-7
Lp	Lake Pedder, pebbly creek	TAS	TAS	-42.9941	146.184	-		2	43	Brev_48_Lp08(1; OQ738792), Brev_49_Lp09(2; OQ738799)	TAS_Lp_43.1-2
RL	Reservoir Lake	TAS	TAS	-43.483	146.729	-		2	44	Brev_33_ReservoirL(1; OQ738678), Brev_34_ReservoirL(2; OQ738675)	TAS_RL_44.1-2
SF	Snug Falls	TAS	TAS	-43.0931	146.165	-		3	45	Brev_31_SnugF05(1; OQ738671), TasbrevSNG(2; OQ738719), AF022094.1(3)	TAS_SF_45.1-3
AU	Australia	AU	WIDE	-	-	-		1	46	JN232613.1(1)	WIDE_AU_46.1
Cpbl	Campbell Island, Camp Cove R	NZ	NZ	-52.5353	169.144	-		7	47	campbell.264_2(1; OQ738721), campbell.264_3(2; OQ738722), campbell.264_4(3; OQ738729), campbell.264_5(4; OQ738728), campbell.264_6(5; OQ738730), campbell.264_7(6; OQ738727), campbell.264_8(7; OQ738726)	NZ_Cpbl_47.1-7
Cth	SW Chatham Island, Tuku-a-tamatea R	NZ	NZ	-44.0639	-176.611	-		2	48	Chatham.266.10(1; OQ738690), Chatham.266.14(2; OQ738698)	NZ_Cth_48.1-2
Cth	Chatham Island, Ota Creek	NZ	NZ	-43.9159	-176.516	-		4	49	Chatham.829.1(1; OQ738750), Chatham.829.2(2; OQ738716), Chatham.829.3(3; OQ738713), Chatham.829.4(4; OQ738715)	NZ_Cth_49.1-4
Cth	Chatham Island, Kawahaki	NZ	NZ	-43.9159	-176.516	-		5	50	Chatham.830.1(1; OQ738712), Chatham.830.2(2; OQ738710), Chatham.830.3(3; OQ738714), Chatham.830.4(4; OQ738711), Chatham.830.5(5; OQ738717),	NZ_Cth_50.1-5
Cth	Chatham Island, Awatotara Stream	NZ	NZ	-43.9159	-176.516	-		5	51	Chatham.831.1(1; OQ738709), Chatham.831.2(2; OQ738706), Chatham.831.3(3; OQ738707), Chatham.831.4(4; OQ738708), Chatham.831.5(5; OQ738703),	NZ_Cth_51.1-5
Cth	Chatham Island	NZ	NZ	-43.9159	-176.516	-		4	52	Chatham.832.1(1; OQ738701), Chatham.832.2(2; OQ738702), Chatham.832.3(3; OQ738705), Chatham.832.4(4; OQ738704)	NZ_Cth_52.1-4
Ais	Auckland Islands, Adams Island, Maclaren Bay Stream	NZ	NZ	-50.8796	166.037	-		10	53	auckland.756_1(1; OQ738687), auckland.756_2(2; OQ738697), auckland.756_3(3; OQ738694), auckland.756_4(4; OQ738691), auckland.756_5(5; OQ738693), auckland.756_6(6; OQ738695), auckland.756_7(7; OQ738689), auckland.756_8(8; OQ738688), auckland.756_9(9; OQ738686), auckland.756_10(10; OQ738696)	NZ_Ais_53.1-10
NIs	North Island, Lake Okareka	NZ	NZ	-38.0563	176.43	-		3	54	NthIs.L.Oka.802.1(1; OQ738774), NthIs.L.Oka.802.2(2; OQ738699), NthIs.L.Oka.802.3(3; OQ738773)	NZ_NIs_54.1-3
NIs	North Island, Lake Okareka, stream mouth	NZ	NZ	-38.0563	176.43	-		1	55	NthIs.L.Oka.803.2(1; OQ738748)	NZ_NIs_55.1
NIs	North Island Lake Okareka, stream mid	NZ	NZ	-38.0563	176.43	-		1	56	NthIs.L.Oka804.1(1; OQ738700)	NZ_NIs_56.1
Pitt	Pitt Island, Third water creek (near mouth)	NZ	NZ	-44.2813	-176.177	-		5	57	Pitt.746.1(1; OQ738775), Pitt.746.2(2; OQ738745), Pitt.746.3(3; OQ738734), Pitt.746.4(4; OQ738788), Pitt.746.5(5; OQ738742),	NZ_Pitt_57.1-5
Pitt	Pitt Island, Second water creek (downst bridge)	NZ	NZ	-44.2903	-176.206	-		4	58	Pitt.747.2(1; OQ738735), Pitt.747.3(2; OQ738744), Pitt.747.4(3; OQ738743), Pitt.747.5(4; OQ738737)	NZ_Pitt_58.1-4
Pitt	Waipaua stream (middle reach)	NZ	NZ	-44.3092	-176.217	-		1	59	Pitt.751(1; OQ738736)	NZ_Pitt_59.1
SIs	South Island, Berwick Forest Water Race	NZ	NZ	-45.9465	169.988	-		1	60	SouthIs.Ber519.1(1; OQ738725)	NZ_SIs_60.1
SIs	South Island, Catlin	NZ	NZ	-46.4499	169.525	-		2	61	SouthIs.Catlin(1; OQ738738), AF267355.1(2)	NZ_SIs_61.1-2
SIs	South Island, Clarence River, Confl Tent Str & Clarence	NZ	NZ	-42.1825	173.484	-		1	62	SouthIs.Clar541.1(1; OQ738732)	NZ_SIs_62.1
SIs	South Island, Clarence River, Nightingale & small TR trib	NZ	NZ	-42.1825	173.484	-		1	63	SouthIs.Clar543.1(1; OQ738733)	NZ_SIs_63.1
SIs	South Island, Mahinerangi, tributary, Wenita hut creek	NZ	NZ	-45.8328	169.92	-		3	64	SouthIs.Mah489.1(1; OQ738740), SouthIs.Mah489.2(2; OQ738747), SouthIs.Mah489.3(3; OQ738746)	NZ_SIs_64.1-3
SIs	South Island, Lake Mahinerangi Tributary	NZ	NZ	-45.8328	169.92	-		1	65	SouthIs.Mah516.1(1; OQ738724)	NZ_SIs_65.1
SIs	South Island, 522 McKinley's Creek	NZ	NZ	-45.1157	168.584	-		2	66	SouthIs.Mck435.1(1; OQ738741), SouthIs.Mck435.2(2; OQ738739)	NZ_SIs_66.1-2
SIs	South Island, Pioneer Stream Tributary	NZ	NZ	-45.8643	169.905	-		2	67	SouthIs.Pio520.1(1; OQ738731), SouthIs.Pio520.2(2; OQ738723)	NZ_SIs_67.1-2
SIs	South Island, Von River, north branch	NZ	NZ	-45.1473	168.353	-		1	68	SouthIs.Von598.3(1; OQ738720)	NZ_SIs_68.1
SIs	Stewart Island	NZ	NZ	-46.9938	167.824	-		2	69	StewartIs.22(1; OQ738692), AF267354.1(2)	NZ_SIs_69.1-2
SIs	Rough burn	NZ	NZ	-44.4041	169.079	-		1	70	MZ703113.1(1)	NZ_SIs_70.1
SIs	South Island, Big Creek	NZ	NZ	-42.2343	171.54	-		2	71	MT409205.1(1), MT409204.1(2)	NZ_SIs_71.1-2
SIs	South Island, Rakaia, Ryton River	NZ	NZ	-43.2557	171.558	-		2	72	MT409198.1(1), MT409197.1(2)	NZ_SIs_72.1-2
SIs	South Island, Waitaki lagoon	NZ	NZ	-44.6833	170.418	-		2	73	MT409203.1(1), MT409202.1(2)	NZ_SIs_73.1-2
SIs	Windon burn	NZ	NZ	-45.1142	168.128	-		1	74	MZ703117.1(1)	NZ_SIs_74.1
	*G. olidus outgroup
