# Supplementary material for: Cryptic diversity within two widespread diadromous freshwater fishes (Teleostei: Galaxiidae)
Source: Ecol Evol. 2024 May 23;14(5):e11201. doi: 10.1002/ece3.11201 (PMC11116845; doi:10.1002/ece3.11201)
Supplement: Supplementary file 2 — Tables S1–S4. [file ECE3-14-e11201-s001.zip › Supplementary_Table2.xlsx]

## Sheet: Sheet1
Supplementary Table 2. Information on G. maculatus individuals used for allozyme and mitochondrial DNA (mtDNA) analyses. A detailed map of all sample localities can be found here:								G. brevipinnis and G. maculatus online map
Site code	Locality	State	Latitude	Longitude	Alloz site	#individuals_for_allozymes	#individuals_for_mtDNA,(#common_across_datasets)	mtDNA_site_number	MtDNA codes (Sample_ID(mtDNA_code; Genbank_accession_number))	Tip_label
PU02-75	inman R	VIC	-38.7514	145.978	Mb	1
PU02-14; BR	Bellinger R	NSW	-30.4179	152.847	Mc	2	1(1)	1	CB43(1; OQ738817)	EAus_BR_1.1
PU02-62; Brogo	Brogo R	NSW	-36.5411	149.825	Md	1	1(1)	2	CB48(1; OQ738813)	EAus_Brogo_2.1
PU02-59; BbR	Buckenbowra R	NSW	-35.7303	150.069	Me	1	1(1)	3	CB45(1; OQ738843)	EAus_BbR_3.1
TR02-451; Bck	Burrumbete Ck	VIC	-37.5245	143.674	Mf	2	1(1)	4	CB57(1; OQ738851)	EAus_Bck_4.1
PU02-09; CPck	Cedar Party Ck	NSW	-31.8675	152.376	Mg	1	1(1)	5	CB46(1; OQ738850)	EAus_CPck_5.1
BP93-m19	Christies Ck	SA	-35.127	138.475	Mh	1
PU02-91	Curdies R	VIC	-38.4495	142.956	Mi	1
BP92-m06	Currency Ck	SA	-35.455	138.761	Mj	1
BP93-m16; KI	Cygnet R KI	SA	-35.683	137.582	Ml	1	1(1)	6	CB42(1; OQ738821)	EAus_KI_6.1
TR02-007B	Dale Ck	VIC	-37.5544	144.294	Mm	2
BP93-m21	Gawler R	SA	-34.657	138.49	Mn	1
TR01-150	Goulburn R*	VIC	-37.2113	145.694	Rb (n=2)
BP93-m05; KI	Harriet R KI	SA	-35.969	137.16	Mo	1	1(1)	7	CB41(1; OQ738828)	EAus_KI_7.1
TR03-01; HL	Hiawatha Lake	NSW	-29.806	153.26	Ma	8	4(4)	8	CB37(1; OQ738824),CB38(2; OQ738822),CB39(3; OQ738814),CB40(4; OQ738825)	EAus_HL_8.1-4
BP92-m05	Inman R	SA	-35.543	138.604	Mp	1
MH03-m08	Lake Bonney	SA	-37.678	140.314	Mq	2
TR02-439;PU02-89; LC	Lake Colac	VIC	-38.3263	143.562	Mr	4	1(1)	9	CB56(1; OQ738820)	EAus_LC_9.1
PU02-104	Lang Lang R	VIC	-38.2421	145.656	Ms	1
MH03-m20; LRt	Last R tributary	TAS	-41.125	148.206	Mt	2	2(2)	10	CB52(1; OQ738810),CB53(2; OQ738811)	EAus_LRt_10.1-2
TR02-210A; LbR	Lederberg R	VIC	-37.6158	144.424	Mu	3	1(1)	11	CB55(1; OQ738816)	EAus_LbR_11.1
BP93-m18;TR02-145; LR	Light R	SA	-34.243	139.033	Mv	5	1(1)	12	CB34(1; OQ738826)	EAus_LR_12.1
RB03-m01; LS	Little Swamp	SA	-34.7	135.78	Mw	2	1(1)	13	CB49(1; OQ738812)	EAus_LS_13.1
TR02-191: LG	Long Gully	VIC	-37.0335	142.461	Mx	2	1(1)	14	CB60(1; OQ738830)	EAus_LG_14.1
BP92-m04	Lower Hindmarsh R	SA	-35.537	138.622	My	1
BP92-m03	Lower Myponga R	SA	-35.377	138.39	Mz	1
PU02-57; MR	Macquarie Rivulet	NSW	-34.5678	150.763	Maa	1	1(1)	15	CB44(1; OQ738819)	EAus_MR_15.1
TR02-430A	Mill Ck	VIC	-37.0955	145.134	Mab	2
PU02-60; Mck	Mogo Ck	NSW	-35.7861	150.14	Mac	1	1(1)	16	CB47(1; OQ738815)	EAus_Mck_16.1
TR02-187B	Mount William Ck	SA	-36.9687	142.507	Mad	2
BP93-m20	Onkaparinga R	SA	-35.174	138.497	Mae	1
RW86-m03; PR	Prosser R	TAS	-42.607	147.699	Maf	2	2(2)	17	CB14(1; OQ738829),CB15(2; OQ738809)	EAus_PR_17.1-2
BP93-m12	Ravine Des Casoars KI	SA	-35.802	136.613	Mag	1
TR02-193B; Rck	Rose Ck	VIC	-37.153	142.382	Mah	2	1(1)	18	CB58(1; OQ738844)	EAus_Rck_18.1
TR02-293	Sandy Ck*	VIC	-36.2746	147.114	Ra (n=1)
PU02-113	Shaw R	VIC	-38.033	142.067	Mai	1
TR01-178; SHck	Shepherds Hut Ck	VIC	-37.2646	144.359	Maj	2	2(2)	19	CB59(1; OQ738827), KJ511766.1(2)	EAus_SHck_19.1-2
BP92-m07; Stck	Steele Ck	VIC	-37.756	144.877	Mak	1	1(1)	20	CB54(1; OQ738818)	EAus_Stck_20.1
TR02-201B; Sunck	Sunday Ck	VIC	-38.0496	141.654	Mal	2	1(1)	21	CB35(1; OQ738831)	EAus_Sunck_21.1
PU02-96	Tarra R	VIC	-38.6114	146.703	Mam	1
BP95-m01; TodR	Tod R	SA	-34.583	135.869	Man	2	1(1)	22	CB50(1; OQ738848)	EAus_TodR_22.1
TR02-25; Wall	Wall Ck	VIC	-37.6614	148.435	Mao	3	1(1)	23	CB36(1; OQ738823)	EAus_Wall_23.1
BP93-m14	Western R KI	SA	-35.681	136.973	Map	1
PU00-28	Woady Yaloak R	VIC	-38.017	143.633	Maq	1
BP93-m17	Yankalilla R	SA	-35.47	138.299	Mar	1
Cth	Hawaiki Creek, Owenga, Chatham Island	NZ	-44.0268	-176.364	-		5	24	mac_HC01_HAW-Galmac1(1; OQ738861), mac_HC02_HAW-Galmac2(2; OQ738847), mac_HC03_HAW-Galmac3(3; OQ738856), mac_HC04_HAW-Galmac4(4; OQ738849), mac_HC05_HAW-Galmac5(5; OQ738857)	NZ_Cth_24.1-5
Cth	Lake Waikauia, near Wharekauri, Chatham Island	NZ	-43.7176	-176.624	-		5	25	mac_LW01_WAI-Galmac1(1; OQ738852), mac_LW02_WAI-Galmac2(2; OQ738846), mac_LW03_WAI-Galmac3(3; OQ738853), mac_LW04_WAI-Galmac4(4; OQ738855), mac_LW05_WAI-Galmac5(5; OQ738858)	NZ_Cth_25.1-5
LordH	Lord Howe	NSW	-31.5541	159.085	-		2	26	TR-4770_mac(1; OQ738860), TR-5129_mac(2; OQ738862)	EAus_LordH_26.1-2
WAus_JR	Jerdacuttup River	WA	-33.7449	120.274	-		10	27	mac_JR01(1; OQ738839), mac_JR02(2; OQ738840), mac_JR03(3; OQ738859), mac_JR04(4; OQ738842), mac_JR05(5; OQ738838), mac_JR06(6; OQ738833), mac_JR07(7; OQ738834), mac_JR08(8; OQ738837), mac_JR09(9; OQ738835), mac_JR10(10; OQ738832)	WAus_JR_27.1-10
WAus_OR	Oldfield River	WA	-33.6711	120.669	-		4	28	mac_OR03(1; OQ738836), mac_OR04(2; OQ738845), mac_OR05(3; OQ738854), mac_OR07(4; OQ738841)	WAus_OR_28.1-4
SBR	Sandy Bay Rivulet	TAS	-42.8939	147.332	-		2	29	AF007023.1(1), JN232596.1(2)	EAus_SBR_29.1-2
SIs	Tokanui River	NZ	-46.6232	168.861	-		1	30	JN232597.1(1)	NZ_SIs_30.1
SIs	Waimakariri River	NZ	-43.236	171.968	-		1	31	AF007024.1(1)	NZ_Sis_31.1
SAmer	Saunders Island, West Falkland, South America	WF	-51.328	-60.1042	-		2	32	AF007027.1(1), AF049466.1(2)	SAmer_32.1-2
SAmer	Shallow Harbour, West Falkland, South America	WF	-51.7462	-60.5225	-		2	33	AF007028.1(1), AF049467.1(2)	SAmer_33.1-2
SAmer	Lago Rinihue, Chile South America	Chile	-39.8045	-72.3658	-		1	34	AF007025.1(1)	SAmer_34.1
SAmer	Laguna Saval, Chile South America	Chile	-39.8332	-73.1833	-		2	35	AF007026.1(1), AF049465.1(2)	SAmer_35.1-2
SAmer	Chile, South America	Chile	-	-	-		4	36	HQ204570.1(1), HQ204569.1(2), HQ204568.1(3), JN232595.1(4)	SAmer_36.1-4
AU	Australia	east	-	-	-		1	37	AP004104.1(1)	EAus_AU_37.1
	*G. rostratus outgroup
